# Supplementary material for: On the optimal presence strategies for workplace during pandemics: A COVID-19 inspired probabilistic model
Source: PLoS One. 2023 May 12;18(5):e0285601. doi: 10.1371/journal.pone.0285601 (PMC10180602; doi:10.1371/journal.pone.0285601)
Supplement: S1 Text — (TXT) [file pone.0285601.s001.txt]

#------------------------------------------------------------------------------------------
										Minimum Data
 An instance setting of parameters
#------------------------------------------------------------------------------------------

T = 15     					# Time interval : T is the maximum test interval, i.e., 14 days
n = 150         				# number of employees
nv = 80        				# number of vaccinated employees

efficiency_param = 0.85    	# HO  or prod, Rate of efficiency for home office staffs comparing presenting in the facility
Ih = 0.1 + n * 0.0001          	# Probability of infection arrives at the facility in one day for 100 percent presence rate
if Ih > 1: Ih = 1
							# Also, Ih can be interpret as the manager's risk for infection of the facility
Low_contacts = 0.10
mid_contacts = 0.15
high_contacts = 0.25


# assume one case for transmission rate, betau1, betau2 and betau3 
betau = 0.08
betav =(1-0.85) * betau  		# we assume a 85 percent imuunity for the vaccinated employees

betau1 = 0.05
betav1 = (1-0.85) * betau  		# we assume a 85 percent imuunity for the vaccinated employees
betau2 = 0.1
betav2 =(1-0.85) * betau  
betau3 = 0.15
betav3 = (1-0.85) * betau  
